# Supplementary material for: Development and Validation of the Pain and State of Health Inventory (PHI): Application for the Perioperative Setting
Source: J Clin Med. 2021 May 3;10(9):1965. doi: 10.3390/jcm10091965 (PMC8124984; doi:10.3390/jcm10091965)
Supplement: Supplementary file 1 [file jcm-10-01965-s001.zip]

Archive with 1 entries (1 files):
- jcm-1160600-supplementary.pdf
